# Supplementary material for: Two new species of genus Ateleute Förster (Hymenoptera, Ichneumonidae, Cryptinae) with a key to the Oriental species
Source: Zookeys. 2011 Oct 28;(141):53–64. doi: 10.3897/zookeys.141.1912 (PMC3267465; doi:10.3897/zookeys.141.1912)
Supplement: XML Treatment for Ateleute [file zookeys.141.1912-treatment1.xml]

<!DOCTYPE tp:taxon-treatment
  PUBLIC "-//TaxonX//DTD Taxonomic Treatment Publishing DTD v0 20100105//EN" "tax-treatment-NSO.dtd">
<tp:taxon-treatment xmlns:tp="http://www.plazi.org/taxpub"><tp:treatment-meta><mixed-citation publication-type="journal"><person-group><name><surname>Sheng</surname><given-names>Mao-Ling</given-names></name><name><surname>Broad</surname><given-names>Gavin R.</given-names></name><name><surname>Sun</surname><given-names>Shu-Ping</given-names></name></person-group><article-title>Two new species of genus 
                    <italic>Ateleute</italic> Förster (Hymenoptera, Ichneumonidae, Cryptinae) with a key to the Oriental species
                </article-title><source>Zookeys</source><day>28</day><month>10</month><year>2011</year><volume>2011</volume><issue>141</issue><fpage>53</fpage><lpage>64</lpage><pub-id pub-id-type="doi">10.3897/zookeys.141.1912</pub-id></mixed-citation></tp:treatment-meta><tp:nomenclature><tp:taxon-name>
                        <tp:taxon-name-part taxon-name-part-type="genus">Ateleute</tp:taxon-name-part>
                    <object-id xmlns:xlink="http://www.w3.org/1999/xlink" xlink:type="simple">http://species-id.net/wiki/Ateleute</object-id>
                    </tp:taxon-name><tp:taxon-authority>Förster, 1869</tp:taxon-authority><tp:nomenclature-citation-list><tp:nomenclature-citation><tp:taxon-name>Ateleute</tp:taxon-name><comment> Förster, 1869. Verhandlungen des Naturhistorischen Vereins der Preussischen Rheinlande und Westfalens, 25(1868): 171. Type-species: <italic><tp:taxon-name>Ateleute linearis</tp:taxon-name></italic> Förster.</comment></tp:nomenclature-citation><tp:nomenclature-citation><tp:taxon-name>Psychostenus</tp:taxon-name><comment> Uchida, 1955: 32. Type-species: <italic><tp:taxon-name>Psychostenus minusculae</tp:taxon-name></italic> Uchida.</comment></tp:nomenclature-citation><tp:nomenclature-citation><tp:taxon-name>Talorga</tp:taxon-name><comment> Cameron, 1911: 63. Type-species: <italic><tp:taxon-name>Talorga spinipes</tp:taxon-name></italic> Cameron; monobasic.</comment></tp:nomenclature-citation><tp:nomenclature-citation><tp:taxon-name>Tsirirella</tp:taxon-name><comment> Seyrig, 1952: 44. Type-species: <italic><tp:taxon-name>Tsirirella tsiriria</tp:taxon-name></italic> Seyrig; designated by Townes, Townes and Gupta 1961.</comment></tp:nomenclature-citation></tp:nomenclature-citation-list></tp:nomenclature><tp:treatment-sec sec-type="Diagnosis"><title>Diagnosis.</title><p> <italic><tp:taxon-name>Ateleute</tp:taxon-name></italic> can be distinguished from all other genera of <tp:taxon-name>Cryptini</tp:taxon-name> by combination of the following characters: Apical margin of clypeus sharp, truncate or co<!--PageBreak-->ncave. Lower tooth of mandible as long as or slightly longer than upper tooth. Epomia absent. Genal carina joining base of mandible or joining hypostomal carina near base of mandible. Sternaulus weak and shallow. Posterior transverse carina of mesosternum complete. Areolet large, receiving 2m-cu basal of its middle, 3rs-m absent or almost absent. Hind wing vein M+Cu strongly arched, 2-1A absent or very short. First tergum without median dorsal carina, often with longitudinal wrinkles, spiracle near its middle. Ovipositor sheath about 0.65 times as long as hind tibia. Tip of ovipositor distinctly elongate.</p></tp:treatment-sec><tp:treatment-sec sec-type="Host"><title>Host.</title><p> According to previous records (<xref ref-type="bibr" rid="B9">Momoi 1977</xref>, <xref ref-type="bibr" rid="B12">Townes 1967</xref>, <xref ref-type="bibr" rid="B14">Uchida 1955</xref>), hosts are <italic><tp:taxon-name>Cryptothelea minuscula</tp:taxon-name></italic> Butler and <italic><tp:taxon-name>Astala confederata</tp:taxon-name></italic> (Grote &amp; Robinson) (<tp:taxon-name>Psychidae</tp:taxon-name>).</p><sec sec-type="Key to species known in Oriental region"><title>Key to species known in Oriental region</title><table-wrap content-type="key" position="anchor" orientation="portrait"><table><tbody><tr><td rowspan="1" colspan="1">1</td><td rowspan="1" colspan="1">Female</td><td rowspan="1" colspan="1">2</td></tr><tr><td rowspan="1" colspan="1">–</td><td rowspan="1" colspan="1">Male</td><td rowspan="1" colspan="1">5</td></tr><tr><td rowspan="1" colspan="1">2</td><td rowspan="1" colspan="1">Forewing vein 1cu-a distinctly distal of 1/M. Forewing vein 2m-cu situated approximately at middle of areolet. Propodeum blackish brown. (Japan: Okinawa)</td><td rowspan="1" colspan="1"><italic><tp:taxon-name>Astala mesorufa</tp:taxon-name></italic> Momoi</td></tr><tr><td rowspan="1" colspan="1">–</td><td rowspan="1" colspan="1">Forewing vein 1cu-a at or slightly distal of 1/M. Forewing vein 2m-cu situated at basal 0.3 of areolet. Propodeum reddish brown</td><td rowspan="1" colspan="1">3</td></tr><tr><td rowspan="1" colspan="1">3</td><td rowspan="1" colspan="1">Median terga or apical terga black. Terga with or without white</td><td rowspan="1" colspan="1">4</td></tr><tr><td rowspan="1" colspan="1">–</td><td rowspan="1" colspan="1">All terga entirely brown, without white spot. (Male unknown). (China: Jiangxi)</td><td rowspan="1" colspan="1"><italic><tp:taxon-name>Astala ferruginea</tp:taxon-name></italic> Sheng, Broad &amp; Sun, sp.n.</td></tr><tr><td rowspan="1" colspan="1">4</td><td rowspan="1" colspan="1">Tergum 1 approximately 1.7 times as long as apical width. Vertex entirely black. Scape and pedicel white or yellowish white. Terga 7 and 8 with white spots. (China: Jiangxi, Taiwan; Japan: Okinawa)</td><td rowspan="1" colspan="1"><italic><tp:taxon-name>Astala densistriata</tp:taxon-name></italic> (Uchida)</td></tr><tr><td rowspan="1" colspan="1">–</td><td rowspan="1" colspan="1">Tergum 1 approximately 2.6 times as long as apical width. Vertex black, with lateral white spots. Scape and pedicel brownish black entirely. Terga 7 and 8 entirely black. (Male unknown). (China: Jiangxi)</td><td rowspan="1" colspan="1"><italic><tp:taxon-name>Astala zixiensis</tp:taxon-name></italic> Sheng, Broad &amp; Sun, sp.n.</td></tr><tr><td rowspan="1" colspan="1">5</td><td rowspan="1" colspan="1">Fore wing vein 2m-cu approximately at middle of areolet. Gonosquama very slender, apex pointed</td><td rowspan="1" colspan="1"><italic><tp:taxon-name>Astala mesorufa</tp:taxon-name></italic> Momoi</td></tr><tr><td rowspan="1" colspan="1">–</td><td rowspan="1" colspan="1">Fore wing vein 2m-cu distinctly before middle of areolet. Gonosquama broad</td><td rowspan="1" colspan="1">6</td></tr><tr><td rowspan="1" colspan="1">6</td><td rowspan="1" colspan="1">Propodeum with fine and dense punctures. Dorsolateral carina of first tergum complete. Body dark brown (<xref ref-type="fig" rid="F4">Figure 13</xref>). (Female unknown). (Malaysia)</td><td rowspan="1" colspan="1"><italic><tp:taxon-name>Astala spinipes</tp:taxon-name></italic> (Cameron)</td></tr><tr><td rowspan="1" colspan="1">–</td><td rowspan="1" colspan="1">Propodeum with fine leathery texture. Dorsolateral carina of first tergum between spiracle and apex absent. Body black (<xref ref-type="fig" rid="F3">Figure 11</xref>)</td><td rowspan="1" colspan="1"><italic><tp:taxon-name>Astala densistriata</tp:taxon-name></italic> (Uchida)</td></tr></tbody></table></table-wrap></sec></tp:treatment-sec><tp:treatment-sec><!--Section generated to contain objects referenced in tp:taxon-treatment.--><fig id="F4" position="float" orientation="portrait"><caption><p><bold>Figures 13.</bold> <italic><tp:taxon-name>Ateleute spinipes</tp:taxon-name></italic> (Cameron, 1911). Holotype. Male body, lateral view.</p></caption><graphic xmlns:xlink="http://www.w3.org/1999/xlink" xlink:href="ZooKeys-141-053-g004.jpg" position="float" orientation="portrait" xlink:type="simple"/></fig><fig id="F3" position="float" orientation="portrait"><label>Figures 11–12.</label><caption><p> <italic><tp:taxon-name>Ateleute densistriata</tp:taxon-name></italic> (Uchida, 1955) <bold>11</bold> Male body, lateral view <bold>12</bold> Female body, lateral view.</p></caption><graphic xmlns:xlink="http://www.w3.org/1999/xlink" xlink:href="ZooKeys-141-053-g003.jpg" position="float" orientation="portrait" xlink:type="simple"/></fig></tp:treatment-sec><ref-list><ref id="B9"><mixed-citation xmlns:xlink="http://www.w3.org/1999/xlink" xlink:type="simple"><person-group><name name-style="western"><surname>Momoi</surname><given-names>S</given-names></name></person-group> (<year>1977</year>)<article-title> Hymenopterous parasites of common large bagworms occurring in Japan, with descriptions of new species of <italic>Scambus</italic> and <italic>Sericopimpla</italic>. Akitu (N.S.</article-title><source>) </source><volume>14</volume>: <fpage>1</fpage>-<lpage>12</lpage>.</mixed-citation></ref><ref id="B12"><mixed-citation xmlns:xlink="http://www.w3.org/1999/xlink" xlink:type="simple"><person-group><name name-style="western"><surname>Townes</surname><given-names>HK</given-names></name></person-group> (<year>1967</year>)<article-title> A new <italic>Ateleute</italic> from the United States.</article-title><source>Proceedings of the Entomological Society of Washington </source><volume>69</volume>: <fpage>181</fpage>-<lpage>182</lpage>.</mixed-citation></ref><ref id="B14"><mixed-citation xmlns:xlink="http://www.w3.org/1999/xlink" xlink:type="simple"><person-group><name name-style="western"><surname>Uchida</surname><given-names>T</given-names></name></person-group> (<year>1955</year>)<article-title> Eine neue Gattung und zwei neue Arten der Schlupfwespen (Hym. Ichneumonidae).</article-title><source>Insecta Matsumurana </source><volume>19</volume>: <fpage>29</fpage>-<lpage>34</lpage>.</mixed-citation></ref></ref-list></tp:taxon-treatment>
