# Supplementary material for: Two new species of genus Ateleute Förster (Hymenoptera, Ichneumonidae, Cryptinae) with a key to the Oriental species
Source: Zookeys. 2011 Oct 28;(141):53–64. doi: 10.3897/zookeys.141.1912 (PMC3267465; doi:10.3897/zookeys.141.1912)
Supplement: XML Treatment for Ateleute densistriata [file zookeys.141.1912-treatment4.xml]

<!DOCTYPE tp:taxon-treatment
  PUBLIC "-//TaxonX//DTD Taxonomic Treatment Publishing DTD v0 20100105//EN" "tax-treatment-NSO.dtd">
<tp:taxon-treatment xmlns:tp="http://www.plazi.org/taxpub"><tp:treatment-meta><mixed-citation publication-type="journal"><person-group><name><surname>Sheng</surname><given-names>Mao-Ling</given-names></name><name><surname>Broad</surname><given-names>Gavin R.</given-names></name><name><surname>Sun</surname><given-names>Shu-Ping</given-names></name></person-group><article-title>Two new species of genus 
                    <italic>Ateleute</italic> Förster (Hymenoptera, Ichneumonidae, Cryptinae) with a key to the Oriental species
                </article-title><source>Zookeys</source><day>28</day><month>10</month><year>2011</year><volume>2011</volume><issue>141</issue><fpage>53</fpage><lpage>64</lpage><pub-id pub-id-type="doi">10.3897/zookeys.141.1912</pub-id></mixed-citation></tp:treatment-meta><tp:nomenclature><tp:taxon-name>
                        <tp:taxon-name-part taxon-name-part-type="genus">Ateleute</tp:taxon-name-part>
                        <tp:taxon-name-part taxon-name-part-type="species">densistriata</tp:taxon-name-part>
                    <object-id xmlns:xlink="http://www.w3.org/1999/xlink" xlink:type="simple">http://species-id.net/Ateleute_densistriata</object-id>
                    </tp:taxon-name><tp:taxon-authority>(Uchida, 1955)</tp:taxon-authority><xref ref-type="fig" rid="F3">Figures 11–12</xref><tp:nomenclature-citation-list><tp:nomenclature-citation><tp:taxon-name>Psychostenus densistriatus</tp:taxon-name><comment> Uchida, 1955: 33.</comment></tp:nomenclature-citation></tp:nomenclature-citation-list></tp:nomenclature><tp:treatment-sec sec-type="Remarks"><title>Remarks.</title><p> The propodeum of the female was described as reddish brown (<xref ref-type="bibr" rid="B8">Momoi 1970</xref>). The female specimen, deposited in Osaka Museum of Natural History, Japan, has the apical portion of the propodeum darkish brown and the basal portion brownish black (<xref ref-type="fig" rid="F3">Figure 12</xref>). The specimen, collected from Jiangxi province, China, has the propodeum reddish brown.</p></tp:treatment-sec><tp:treatment-sec sec-type="Specimens examined"><title>Specimens examined.</title><p> 1 female 1 male, CHINA: Ji’an County, Jiangxi Province, 21 May 2008, leg. Yi Kuang. 1 male, CHINA: Quannan County, 530 m, Jiangxi Province, 28 May 2008, leg. Shi-Chang Li. 1 male, CHINA: Quannan County, 630 m, Jiangxi Province, 7 November 2008, leg. Shi-Chang Li. 18 males, CHINA: Shuangjiang Forest Farm, 174 m, Ji’an County, Jiangxi Province, 25 April to 15 June 2009, leg. <!--PageBreak-->Lin-Da Li. 2 males, CHINA: Matubei, 330 m, Quannan County, Jiangxi Province, 27 May 2009, leg. Shi-Chang Li. 3 males, CHINA: Wuyishan, 1170 to 1200 m, Qianshan County, Jiangxi Province, 22 June to 11 July 2009, leg. Zhi-Yu Zhong. 2 males, CHINA: Quannan County, Jiangxi Province, 4 to 11 October 2009, leg. Shi-Chang Li. 1 male, CHINA: Quannan County, Jiangxi Province, 31 May 2010, leg. Shi-Chang Li. 17 males, CHINA: Jiulianshan, 580 m to 680 m, Longnan County, Jiangxi Province, 20 April to 6 June 2011, leg. Mao-Ling Sheng and Shu-Ping Sun. 1 female, CHINA: Shizikou, 200 m to 210 m, Anfu County, Jiangxi Province, 21 June 2011, leg. Zhong-Ping Yu.<!--PageBreak--></p><fig id="F3" position="float" orientation="portrait"><label>Figures 11–12.</label><caption><p> <italic><tp:taxon-name>Ateleute densistriata</tp:taxon-name></italic> (Uchida, 1955) <bold>11</bold> Male body, lateral view <bold>12</bold> Female body, lateral view.</p></caption><graphic xmlns:xlink="http://www.w3.org/1999/xlink" xlink:href="ZooKeys-141-053-g003.jpg" position="float" orientation="portrait" xlink:type="simple"/></fig><fig id="F4" position="float" orientation="portrait"><caption><p><bold>Figures 13.</bold> <italic><tp:taxon-name>Ateleute spinipes</tp:taxon-name></italic> (Cameron, 1911). Holotype. Male body, lateral view.</p></caption><graphic xmlns:xlink="http://www.w3.org/1999/xlink" xlink:href="ZooKeys-141-053-g004.jpg" position="float" orientation="portrait" xlink:type="simple"/></fig></tp:treatment-sec><ref-list><ref id="B8"><mixed-citation xmlns:xlink="http://www.w3.org/1999/xlink" xlink:type="simple"><person-group><name name-style="western"><surname>Momoi</surname><given-names>S</given-names></name></person-group> (<year>1970</year>)<article-title> Ichneumonidae (Hymenoptera) of the Ryukyu Archipelago.</article-title><source>Pacific Insects  </source><volume>12</volume> (<issue>2</issue>): <fpage>327</fpage>-<lpage>399</lpage>.</mixed-citation></ref></ref-list></tp:taxon-treatment>
